# Supplementary material for: Smartphone-Linked and Electricity-Free Platforms for Rapid Colorimetric Molecular Detection of Poultry Respiratory Viruses at the Point of Need
Source: Biosensors (Basel). 2025 Sep 24;15(10):638. doi: 10.3390/bios15100638 (PMC12562839; doi:10.3390/bios15100638)
Supplement: Supplementary file 1 [file biosensors-15-00638-s001.zip]

Archive with 1 entries (1 files):
- biosensors-3883553-supplementary.pdf
